# Supplementary material for: Comparative Evaluation of Vitek 2 and Etest versus Broth Microdilution for Ceftazidime/Avibactam and Ceftolozane/Tazobactam Susceptibility Testing of Enterobacterales and Pseudomonas aeruginosa
Source: Antibiotics (Basel). 2022 Jun 27;11(7):865. doi: 10.3390/antibiotics11070865 (PMC9312067; doi:10.3390/antibiotics11070865)
Supplement: Supplementary file 1 [file antibiotics-11-00865-s001.zip]

Archive with 1 entries (1 files):
- antibiotics-1752611-supplementary.pdf
